# Supplementary material for: Indications, Efficacy, Safety, and Clinical Outcomes of 585 nm Pulsed Dye Laser in Non-Malignant Laryngeal Lesions: A Systematic Review
Source: J Pers Med. 2023 Sep 14;13(9):1374. doi: 10.3390/jpm13091374 (PMC10533112; doi:10.3390/jpm13091374)
Supplement: Supplementary file 1 [file jpm-13-01374-s001.zip]

Archive with 1 entries (1 files):
- jpm-2588771-supplementary.pdf
